# Supplementary material for: Anatomical distribution of cerebral microbleeds and intracerebral hemorrhage in vertebrobasilar dolichoectasia
Source: PLoS One. 2018 Apr 19;13(4):e0196149. doi: 10.1371/journal.pone.0196149 (PMC5908155; doi:10.1371/journal.pone.0196149)
Supplement: S1 Table — (XLSX) [file pone.0196149.s001.xlsx]

## Sheet: 2Data_CMB_longitudinal_Pone_Upl
	Age	Diameter_BA	clinical symptoms	Height_BA	Laterality_BA	CMB_Number	Circulation	Pat.ID	Territory
1	63	5	1	2	5	0	MB_AC_Anz	1	AC
2	63	5	1	2	5	4	MB_PC_Anz	1	PC
3	91	4	1	1	8	0	MB_AC_Anz	2	AC
4	91	4	1	1	8	5	MB_PC_Anz	2	PC
5	64	4.8		2	2	2	MB_AC_Anz	3	AC
6	64	4.8		2	2	0	MB_PC_Anz	3	PC
7	70	5.4	1	1	8	1	MB_AC_Anz	4	AC
8	70	5.4	1	1	8	15	MB_PC_Anz	4	PC
9	71	5	1	1	2	2	MB_AC_Anz	5	AC
10	71	5	1	1	2	1	MB_PC_Anz	5	PC
11	78	6	1	3	3	4	MB_AC_Anz	6	AC
12	78	6	1	3	3	0	MB_PC_Anz	6	PC
13	78	5	1	2	8	0	MB_AC_Anz	7	AC
14	78	5	1	2	8	0	MB_PC_Anz	7	PC
15	73	4	1	1	6	3	MB_AC_Anz	8	AC
16	73	4	1	1	6	3	MB_PC_Anz	8	PC
17	72	4.7		1	5	0	MB_AC_Anz	9	AC
18	72	4.7		1	5	0	MB_PC_Anz	9	PC
19	81	6.2		2	8	0	MB_AC_Anz	10	AC
20	81	6.2		2	8	0	MB_PC_Anz	10	PC
21	80	4		2	7	0	MB_AC_Anz	11	AC
22	80	4		2	7	0	MB_PC_Anz	11	PC
23	70	4		1	9	0	MB_AC_Anz	12	AC
24	70	4		1	9	0	MB_PC_Anz	12	PC
25	67	4		1	4	0	MB_AC_Anz	13	AC
26	67	4		1	4	0	MB_PC_Anz	13	PC
27	83	4.7		2	4	0	MB_AC_Anz	14	AC
28	83	4.7		2	4	0	MB_PC_Anz	14	PC
29	74	4		1	7	0	MB_AC_Anz	15	AC
30	74	4		1	7	0	MB_PC_Anz	15	PC
31	88	5		2	8	0	MB_AC_Anz	16	AC
32	88	5		2	8	0	MB_PC_Anz	16	PC
33	71	5		2	5	0	MB_AC_Anz	17	AC
34	71	5		2	5	0	MB_PC_Anz	17	PC
35	65	4		2	3	0	MB_AC_Anz	18	AC
36	65	4		2	3	0	MB_PC_Anz	18	PC
37	66	4		1	8	0	MB_AC_Anz	19	AC
38	66	4		1	8	0	MB_PC_Anz	19	PC
39	64	8		3	7	0	MB_AC_Anz	20	AC
40	64	8		3	7	0	MB_PC_Anz	20	PC
41	82	5		2	6	0	MB_AC_Anz	21	AC
42	82	5		2	6	0	MB_PC_Anz	21	PC
43	81	7		3	8	0	MB_AC_Anz	22	AC
44	81	7		3	8	0	MB_PC_Anz	22	PC
45	74	3		1	7	0	MB_AC_Anz	23	AC
46	74	3		1	7	0	MB_PC_Anz	23	PC
47	46	6.7		1	4	0	MB_AC_Anz	24	AC
48	46	6.7		1	4	0	MB_PC_Anz	24	PC
49	59	5		2	6	0	MB_AC_Anz	25	AC
50	59	5		2	6	0	MB_PC_Anz	25	PC
51	74	4		1	5	0	MB_AC_Anz	26	AC
52	74	4		1	5	0	MB_PC_Anz	26	PC
53	69	6		1	5	0	MB_AC_Anz	27	AC
54	69	6		1	5	0	MB_PC_Anz	27	PC
55	72	5		1	7	0	MB_AC_Anz	28	AC
56	72	5		1	7	0	MB_PC_Anz	28	PC
57	81	4		1	2	0	MB_AC_Anz	29	AC
58	81	4		1	2	0	MB_PC_Anz	29	PC
59	73	4		1	5	0	MB_AC_Anz	30	AC
60	73	4		1	5	0	MB_PC_Anz	30	PC
61	66	7.9		2	3	0	MB_AC_Anz	31	AC
62	66	7.9		2	6	0	MB_PC_Anz	31	PC
63	58	6.8		2	1	0	MB_AC_Anz	32	AC
64	58	6.8		2	1	0	MB_PC_Anz	32	PC
65	57	5	1	2	3	0	MB_AC_Anz	33	AC
66	57	5	1	2	3	0	MB_PC_Anz	33	PC
67	63	4		1	9	0	MB_AC_Anz	34	AC
68	63	4		1	9	0	MB_PC_Anz	34	PC
69	79	5		1	5	0	MB_AC_Anz	35	AC
70	79	5		1	5	0	MB_PC_Anz	35	PC
71	83	5		2	4	0	MB_AC_Anz	36	AC
72	83	5		2	4	0	MB_PC_Anz	36	PC
73	86	5		3	8	0	MB_AC_Anz	37	AC
74	86	5		3	8	0	MB_PC_Anz	37	PC
75	69	5		1	4	0	MB_AC_Anz	38	AC
76	69	5		1	4	0	MB_PC_Anz	38	PC
77	65	5		1	5	0	MB_AC_Anz	39	AC
78	65	5		1	5	0	MB_PC_Anz	39	PC
79	87	5		1	8	0	MB_AC_Anz	40	AC
80	87	5		1	8	0	MB_PC_Anz	40	PC
81	60	5		2	8	0	MB_AC_Anz	41	AC
82	60	5		2	8	0	MB_PC_Anz	41	PC
83	73	18.4		2	8	28	MB_AC_Anz	42	AC
84	73	18.4		2	8	9	MB_PC_Anz	42	PC
85	84	4.8		2	2	1	MB_AC_Anz	43	AC
86	84	4.8		2	2	1	MB_PC_Anz	43	PC
87	74	5		3	3	0	MB_AC_Anz	44	AC
88	74	5		3	3	1	MB_PC_Anz	44	PC
89	84	5.8		2	9	0	MB_AC_Anz	45	AC
90	84	5.8		2	9	3	MB_PC_Anz	45	PC
91	75	4		2	6	0	MB_AC_Anz	46	AC
92	75	4		2	6	1	MB_PC_Anz	46	PC
93	59	4		1	6	0	MB_AC_Anz	47	AC
94	59	4		1	6	1	MB_PC_Anz	47	PC
95	75	4		2	4	0	MB_AC_Anz	48	AC
96	75	4		2	4	3	MB_PC_Anz	48	PC
97	79	4		2	3	0	MB_AC_Anz	49	AC
98	79	4		2	3	1	MB_PC_Anz	49	PC
99	79	7.5		3	2	0	MB_AC_Anz	50	AC
100	79	7.5		3	2	10	MB_PC_Anz	50	PC
101	77	21	1	3	8	0	MB_AC_Anz	51	AC
102	77	21	1	3	8	1	MB_PC_Anz	51	PC
103	81	5		2	5	4	MB_AC_Anz	52	AC
104	81	5		2	5	28	MB_PC_Anz	52	PC
105	70	8		1	4	3	MB_AC_Anz	53	AC
106	70	8		1	4	4	MB_PC_Anz	53	PC
107	54	6		1	4	3	MB_AC_Anz	54	AC
108	54	6		1	4	1	MB_PC_Anz	54	PC
109	89	4		1	4	7	MB_AC_Anz	55	AC
110	89	4		1	4	13	MB_PC_Anz	55	PC
111	84	5.4		1	4	1	MB_AC_Anz	56	AC
112	84	5.4		1	4	0	MB_PC_Anz	56	PC
113	68	4.9		1	5	11	MB_AC_Anz	57	AC
114	68	4.9		1	5	4	MB_PC_Anz	57	PC
115	71	5		3	4	1	MB_AC_Anz	58	AC
116	71	5		3	4	2	MB_PC_Anz	58	PC
117	64	4		3	8	5	MB_AC_Anz	59	AC
118	64	4		3	8	6	MB_PC_Anz	59	PC
119	86	6.6		1	8	8	MB_AC_Anz	60	AC
120	86	6.6		1	8	3	MB_PC_Anz	60	PC
121	62	4		2	5	7	MB_AC_Anz	61	AC
122	62	4		2	5	1	MB_PC_Anz	61	PC
123	71	22	1	2	9	0	MB_AC_Anz	62	AC
124	71	22	1	2	9	0	MB_PC_Anz	62	PC
125	79	6	1	3	4	0	MB_AC_Anz	63	AC
126	79	6	1	3	4	0	MB_PC_Anz	63	PC
127	72	10	1	3	9	0	MB_AC_Anz	64	AC
128	72	10	1	3	9	0	MB_PC_Anz	64	PC
129	46	5	1	1	8	0	MB_AC_Anz	65	AC
130	46	5	1	1	8	0	MB_PC_Anz	65	PC
131	87	21	1	3	4	0	MB_AC_Anz	66	AC
132	87	21	1	3	4	0	MB_PC_Anz	66	PC
133	73	5	1	2	4	0	MB_AC_Anz	67	AC
134	73	5	1	2	4	0	MB_PC_Anz	67	PC
135	61	4	1	1	4	0	MB_AC_Anz	68	AC
136	61	4	1	1	4	2	MB_PC_Anz	68	PC
137	75	10	1	3	8	0	MB_AC_Anz	69	AC
138	75	10	1	3	8	3	MB_PC_Anz	69	PC
139	54	10	1	3	5	0	MB_AC_Anz	70	AC
140	54	10	1	3	5	1	MB_PC_Anz	70	PC
141	70	5	1	2	7	8	MB_AC_Anz	71	AC
142	70	5	1	2	7	26	MB_PC_Anz	71	PC
143	73	7	1	1	8	52	MB_AC_Anz	72	AC
144	73	7	1	1	8	32	MB_PC_Anz	72	PC
145	70	7	1	3	8	21	MB_AC_Anz	73	AC
146	70	7	1	3	8	22	MB_PC_Anz	73	PC
147	77	6.3	1	2	8	2	MB_AC_Anz	74	AC
148	77	6.3	1	2	8	1	MB_PC_Anz	74	PC
149	56	3	1	1	2	1	MB_AC_Anz	75	AC
150	56	3	1	1	2	0	MB_PC_Anz	75	PC
151	87	16.3	1	3	8	3	MB_AC_Anz	76	AC
152	87	16.3	1	3	8	3	MB_PC_Anz	76	PC
153	76	25	1	3	9	0	MB_AC_Anz	77	AC
154	76	25	1	3	9	2	MB_PC_Anz	77	PC
155	68	21	1	3	9	3	MB_AC_Anz	78	AC
156	68	21	1	3	9	1	MB_PC_Anz	78	PC
157	57	5	1	3	3	0	MB_AC_Anz	79	AC
158	57	5	1	3	3	0	MB_PC_Anz	79	PC
